# Supplementary material for: Unravelling Anti-Melanogenic Potency of Edible Mushrooms Laetiporus sulphureus and Agaricus silvaticus In Vivo Using the Zebrafish Model
Source: J Fungi (Basel). 2021 Oct 5;7(10):834. doi: 10.3390/jof7100834 (PMC8540621; doi:10.3390/jof7100834)
Supplement: Supplementary file 1 [file jof-07-00834-s001.zip]

Archive with 1 entries (1 files):
- jof-1384855-supplementary.pdf
